# Supplementary material for: Adsorption of Ciprofloxacin on Clay Minerals in Argentinian Santa Rosa-Corrientes Soils
Source: Molecules. 2024 Apr 12;29(8):1760. doi: 10.3390/molecules29081760 (PMC11051898; doi:10.3390/molecules29081760)
Supplement: Supplementary file 1 [file molecules-29-01760-s001.zip]

Archive with 1 entries (1 files):
- molecules-2896730-supplementary.pdf
